# Supplementary material for: Immunoreactivity of pan MHC-I epitopes on Crimean-Congo hemorrhagic fever virus glycoprotein C-terminal
Source: Front Immunol. 2026 Mar 4;17:1693892. doi: 10.3389/fimmu.2026.1693892 (PMC12996153; doi:10.3389/fimmu.2026.1693892)
Supplement: Supplementary file 2 [file Table1.xlsx]

## Sheet: Sheet1
Supplementary Table 1. To ensure transparency and reproducibility, the specific binding affinity thresholds (%Rank or affinity scores) used to define the "top 2%" criterion for each prediction algorithm are provided in Supplementary Table 1. This table details the exact cutoff values (e.g., %Rank ≤ 2 for IEDB/SMMPMBEC/NetMHCpan4.1/Rankpep; the top 2% of binding capacity for SYFPEITHI) derived fro…
Tool	Threshold Metric	Threshold Value	Definition Basis
IEDB	%Rank	≤ 2	Top 2% of ranked peptides
SMMPMBEC	%Rank	≤ 2	Top 2% of ranked peptides
NetMHCpan4.1	%Rank	≤ 2	Top 2% of ranked peptides
Rankpep	%Rank	≤ 2	Top 2% of ranked peptides
SYFPEITHI	Affinity Score	≤ 2	Top 2% of high-affinity epitopes
