# Supplementary material for: Immunoreactivity of pan MHC-I epitopes on Crimean-Congo hemorrhagic fever virus glycoprotein C-terminal
Source: Front Immunol. 2026 Mar 4;17:1693892. doi: 10.3389/fimmu.2026.1693892 (PMC12996153; doi:10.3389/fimmu.2026.1693892)
Supplement: Supplementary file 3 [file Table2.xlsx]

## Sheet: Sheet1
Supplementary datasheet. List of 94 HLA-I and 37 H-2 high-affinity epitopes in immunogenicity analysis.
HLA-I epitope	Immunogenicity result	H-2 epitope	Immunogenicity result
LEERTGISW	0.775	EYLSGDRQV	0.785
RNWRCNPTW	0.755	KLPPEIITL	0.775
FVKWKVEYI	0.720	TSQERQCSL	0.735
RFNLGPVTI	0.715	TYGAGEITV	0.705
KLQSCTHGV	0.710	FFYGLKNML	0.690
SLMARKLEF	0.675	TYKPTVSTA	0.675
GAINVQSTY	0.665	MYSPVFEYL	0.650
MYSPVFEYL	0.650	VEYIKTEAI	0.640
VEYIKTEAI	0.640	SEEDTKKCV	0.625
GLKNMLSGI	0.625	APFILLILF	0.620
DVKDLFTDY	0.620	DEETGYRRI	0.610
APFILLILF	0.620	AMPKTSLCF	0.585
HFHSKRVTA	0.605	VEHRGNKIL	0.575
KQNSTCTAK	0.605	EETGYRRII	0.555
LIHKIEPHF	0.605	ISGLKFASL	0.555
LSWSSVEHR	0.605	FSAMPKTSL	0.550
RRTRGLFKY	0.605	GYRRIIEKL	0.550
SSVEHRGNK	0.595	SVKSFFYGL	0.540
EPDELTVHV	0.590	STFKAFSAM	0.535
RIIEKLNNK	0.590	VSVMDLSQM	0.525
AMPKTSLCF	0.585	HPRIEEGFF	0.510
HFNTSWMSW	0.585	EYIKTEAIV	0.505
ILIEHKGTI	0.585	RGLFKYRHL	0.500
KLPPEIITL	0.580	FDLMHVQKV	0.490
VEHRGNKIL	0.575	KNLLNSTSL	0.475
EAPWGAINV	0.565	DYMFVKWKV	0.460
VFMGIFLFL	0.565	EPRNIQQKL	0.435
ASSSLMARK	0.555	SGIFGNVFM	0.405
EETGYRRII	0.555	KPTVSTANI	0.400
ISGLKFASL	0.555	ASFVNLLNI	0.380
RIAELFSTK	0.555	TEAIVCVEL	0.375
FSAMPKTSL	0.550	GEITVLVEV	0.365
GYRRIIEKL	0.550	TSLETSLSI	0.365
AASSSLMAR	0.545	LAPFILLIL	0.335
LEFGTDSTF	0.545	LEQPQSILI	0.330
SLCFYIVER	0.540	VEDASESKL	0.220
SVKSFFYGL	0.540	VTQHNHASF	0.200
STFKAFSAM	0.535
IEPHFNTSW	0.530
RPTYGAGEI	0.525
SVMDLSQMY	0.525
VQSTYKPTV	0.520
WPHSRNWRC	0.520
AINVQSTYK	0.515
CWLESVKSF	0.515
ELHTKKIEI	0.515
GLFKYRHLK	0.515
LHKEWPHSR	0.515
HPRIEEGFF	0.510
IEEGFFDLM	0.505
QMYSPVFEY	0.505
TGYRRIIEK	0.505
FMFGWRILF	0.500
TAHGDTPQL	0.500
KEWPHSRNW	0.490
MFVKWKVEY	0.490
MGDWPSCTY	0.490
RTRGLFKYR	0.480
DYMFVKWKV	0.460
YIVEREHCK	0.455
KNFHFHSKR	0.445
EPRNIQQKL	0.435
WPSCTYTGV	0.435
EGFFDLMHV	0.430
FTDYMFVKW	0.430
KLLDGERLA	0.425
LESVKSFFY	0.425
LPPEIITLH	0.420
EPHFNTSWM	0.415
DVVAASSSL	0.410
VLSASTVCK	0.405
KPTVSTANI	0.400
MPKTSLCFY	0.395
DTKKCVNTK	0.390
VVAASSSLM	0.390
MLSGIFGNV	0.385
QPQSILIEH	0.375
RQVGEWPKA	0.375
TEAIVCVEL	0.375
GEITVLVEV	0.365
LFLAPFILL	0.365
DLFTDYMFV	0.355
ASLACTGCY	0.345
LAPFILLIL	0.335
AELFSTKTH	0.330
LEQPQSILI	0.330
TVSTANIAL	0.315
NLGPVTITL	0.285
ESKLLTVSV	0.250
PFILLILFF	0.225
VEDASESKL	0.220
FLAPFILLI	0.210
VTITLSEPR	0.205
VTQHNHASF	0.200
